# Supplementary material for: Characterization of the IncX3 Plasmid Producing blaNDM–7 From Klebsiella pneumoniae ST34
Source: Front Microbiol. 2020 Aug 5;11:1885. doi: 10.3389/fmicb.2020.01885 (PMC7419432; doi:10.3389/fmicb.2020.01885)
Supplement: Supplementary file 1 [file Table_1.XLSX]

## Sheet: Sheet1
Isolate	BioProject Accession	Accession _Number	ST	Host	Isolation_Source	Country_State	Collection _Year	Antimicrobial_resistance_gene	Virulence_gene
k1054	PRJEB5065	FLHN01	34	Human	Blood	UK	2005	blaSHV-26,fosA5,oqxA,oqxB	KPHS_23120,acrA,acrB,clpV/tssH,cpsACP,dotU/tssL,entA,entB,entC,entE,entF,fepA,fepB,fepC,fepD,fepG,fes,fimA,fimB,fimC,fimD,fimE,fimF,fimG,fimH,fimI,fimK,galF,glf,gnd,hcp/tssD,icmF/tssM,impA/tssA,iroE,kfoC,manB,manC,mrkA,mrkB,mrkC,mrkD,mrkF,mrkH,mrkI,mrkJ,rcsA,rcsB,sciN/tssJ,tli1,tssF,tssG,ugd,vasE/tssK,vgrG/tssI,vipA/tssB,vipB/tssC,wbbM,wbbN,wbbO,wzi,wzm,wzt,yagW/ecpD,yagX/ecpC,yagY/ecpB,yagZ/ecpA…
COL-Kpn40	PRJNA378654	NCMT01	34	Human	-	Colombia	2006	blaSHV-26,blaTEM-1B,catA1,fosA5,oqxA,oqxB,tet(D)	acrA,acrB,dotU/tssL,entA,entB,entC,entE,entF,fepA,fepB,fepC,fepD,fepG,fes,fimA,fimB,fimC,fimD,fimE,fimF,fimG,fimH,fimI,fimK,glf,gnd,iroE,kfoC,mrkA,mrkB,mrkC,mrkD,mrkF,mrkH,mrkI,mrkJ,rcsA,rcsB,ugd,vasE/tssK,vipA/tssB,vipB/tssC,wbbM,wbbN,wbbO,wzm,wzt,yagW/ecpD,yagX/ecpC,yagY/ecpB,yagZ/ecpA,ybdA,ykgK/ecpR
k1664	PRJEB5065	FLHC01	34	Human	Blood	UK	2007	aac(6')-Ib,aadA1,blaOXA-9,blaSHV-12,blaTEM-1A,cmlA1,dfrA5,ere(A),fosA5,oqxA,oqxB,qnrA1,sul1	KPHS_23120,acrA,acrB,clpV/tssH,cpsACP,dotU/tssL,entA,entB,entC,entE,entF,fepA,fepB,fepC,fepD,fepG,fes,fimA,fimB,fimC,fimD,fimE,fimF,fimG,fimH,fimI,fimK,galF,gnd,hcp/tssD,icmF/tssM,impA/tssA,iroE,mrkB,mrkD,mrkF,mrkH,mrkI,rcsA,rcsB,sciN/tssJ,tli1,tssF,tssG,ugd,vasE/tssK,vgrG/tssI,vipA/tssB,wzi,yagW/ecpD,yagX/ecpC,yagY/ecpB,yagZ/ecpA,ybdA,ykgK/ecpR
BIDMC_40	PRJNA202052	AYHS01	34	Human	Urine	USA	2009	blaSHV-26,fosA5,oqxA,oqxB	acrA,acrB,cpsACP,entA,entB,entC,entD,entE,entF,fepA,fepB,fepC,fepD,fepG,fes,fimA,fimB,fimC,fimD,fimE,fimF,fimG,fimH,fimI,fimK,galF,gnd,iroE,manB,manC,mrkA,mrkB,mrkC,mrkD,mrkF,mrkH,mrkI,mrkJ,rcsA,rcsB,ugd,wzi,yagW/ecpD,yagX/ecpC,yagY/ecpB,yagZ/ecpA,ybdA,ykgK/ecpR
DHQP1002001	PRJNA296771	CP016811	34	Human	Urine	USA	2010	aac(3)-IId,blaCTX-M-15,blaSHV-26,sul1	acrA,acrB,cpsACP,entA,entB,entC,entE,entF,fepA,fepB,fepC,fepD,fepG,fes,fimA,fimB,fimC,fimD,fimE,fimF,fimG,fimH,fimI,galF,glf,gnd,hcp/tssD,iroE,kfoC,manB,manC,mrkA,mrkB,mrkC,mrkD,mrkF,mrkH,mrkI,mrkJ,rcsA,rcsB,ugd,vipA/tssB,vipB/tssC,wbbM,wbbN,wbbO,wzi,wzm,wzt,yagW/ecpD,yagX/ecpC,yagY/ecpB,yagZ/ecpA,ybdA,ykgK/ecpR
CRK0354	PRJNA433394	PTFP01000000	34	Human	urine	USA	2012	blaKPC-2,blaOXA-9,blaSHV-26,blaTEM-1A,fosA5,oqxA,oqxB	KPHS_23120,acrA,acrB,clpV/tssH,cpsACP,dotU/tssL,entA,entB,entC,entE,entF,fepA,fepB,fepC,fepD,fepG,fes,fimA,fimB,fimC,fimD,fimE,fimF,fimG,fimH,fimI,fimK,galF,gnd,hcp/tssD,icmF/tssM,impA/tssA,iroE,mrkA,mrkB,mrkC,mrkD,mrkF,mrkH,mrkI,mrkJ,rcsA,rcsB,sciN/tssJ,tli1,tssF,tssG,ugd,vasE/tssK,vgrG/tssI,vipA/tssB,vipB/tssC,wzi,yagW/ecpD,yagX/ecpC,yagY/ecpB,yagZ/ecpA,ybdA,ykgK/ecpR
KPNIH27	PRJNA198783	CP007731	34	-	groin	USA	2012	blaSHV-26,fosA5	KPHS_23120,acrA,acrB,clpV/tssH,cpsACP,dotU/tssL,entA,entB,entC,entE,entF,fepA,fepB,fepC,fepD,fepG,fes,fimA,fimB,fimC,fimD,fimE,fimF,fimG,fimH,fimI,fimK,galF,glf,gnd,hcp/tssD,icmF/tssM,impA/tssA,iroE,mrkA,mrkB,mrkC,mrkD,mrkF,mrkH,mrkI,mrkJ,rcsA,rcsB,sciN/tssJ,tli1,tssF,tssG,ugd,vasE/tssK,vgrG/tssI,vipA/tssB,vipB/tssC,wbbM,wbbN,wbbO,wza,wzi,wzm,wzt,yagW/ecpD,yagX/ecpC,yagY/ecpB,yagZ/ecpA,ybdA,ykgK/…
EuSCAPE_IT379	PRJEB10018	UKWM01	34	Human	Urine	Italy	2013	blaSHV-26,fosA5,oqxA,oqxB,qnrB19	KPHS_23120,acrA,acrB,clpV/tssH,cpsACP,dotU/tssL,entA,entB,entC,entD,entE,entF,fepA,fepB,fepC,fepD,fepG,fes,fimA,fimB,fimC,fimD,fimE,fimF,fimG,fimH,fimI,fimK,galF,gnd,hcp/tssD,icmF/tssM,impA/tssA,iroE,manB,manC,mrkA,mrkB,mrkC,mrkD,mrkF,mrkH,mrkI,mrkJ,rcsA,rcsB,sciN/tssJ,tli1,tssF,tssG,ugd,vasE/tssK,vgrG/tssI,vipA/tssB,vipB/tssC,wzi,yagW/ecpD,yagX/ecpC,yagY/ecpB,yagZ/ecpA,ybdA,ykgK/ecpR
UCI_62	PRJNA234135	JMZR00000000	34	Human	urine	USA	2014	blaSHV-26,fosA5,oqxA,oqxB	KPHS_23120,acrA,acrB,clpV/tssH,cpsACP,dotU/tssL,entA,entB,entC,entD,entE,entF,fepA,fepB,fepC,fepD,fepG,fes,fimA,fimB,fimC,fimD,fimE,fimF,fimG,fimH,fimI,fimK,galF,glf,gnd,hcp/tssD,icmF/tssM,impA/tssA,iroE,mrkA,mrkB,mrkC,mrkD,mrkF,mrkH,mrkI,mrkJ,rcsA,rcsB,sciN/tssJ,tssF,tssG,ugd,vasE/tssK,vgrG/tssI,vipA/tssB,vipB/tssC,wbbM,wbbN,wza,wzi,wzm,wzt,yagW/ecpD,yagX/ecpC,yagY/ecpB,yagZ/ecpA,ybdA,ykgK/ecpR
BH1877	PRJNA351846	NFYJ01	34	Human	Blood	Nigeria	2014	blaSHV-26,fosA5,oqxA,oqxB	acrA,acrB,cpsACP,entA,entB,entC,entE,entF,fepA,fepB,fepC,fepD,fepG,fes,fimA,fimB,fimC,fimD,fimE,fimF,fimG,fimH,fimI,fimK,galF,glf,gnd,iroE,manB,manC,mrkA,mrkB,mrkC,mrkD,mrkF,mrkH,mrkI,mrkJ,rcsA,rcsB,ugd,wbbM,wbbN,wbbO,wzi,wzm,wzt,yagW/ecpD,yagX/ecpC,yagY/ecpB,yagZ/ecpA,ybdA,ykgK/ecpR
TUM14366	PRJDB6872	BFEB01	34	Human	-	Japan	2014	blaCTX-M-2,blaIMP-1,blaSHV-26,fosA5,oqxA,oqxB,sul1,tet(A)	KPHS_23120,acrA,acrB,clpV/tssH,cpsACP,dotU/tssL,entA,entB,entC,entD,entE,entF,fepA,fepB,fepC,fepD,fepG,fes,fimA,fimB,fimC,fimD,fimE,fimF,fimG,fimH,fimI,fimK,galF,glf,gnd,hcp/tssD,icmF/tssM,impA/tssA,iroE,mrkA,mrkB,mrkC,mrkD,mrkF,mrkH,mrkI,mrkJ,rcsA,rcsB,sciN/tssJ,tli1,tssF,tssG,ugd,vasE/tssK,vgrG/tssI,vipB/tssC,wbbM,wbbN,wzi,wzm,wzt,yagW/ecpD,yagX/ecpC,yagY/ecpB,yagZ/ecpA,ybdA,ykgK/ecpR
TUM14367	PRJDB6872	BFEC01	34	Human	-	Japan	2014	blaCTX-M-2,blaIMP-1,blaSHV-26,fosA5,oqxA,oqxB,sul1,tet(A)	KPHS_23120,acrA,acrB,clpV/tssH,cpsACP,dotU/tssL,entA,entB,entC,entD,entE,entF,fepA,fepB,fepC,fepD,fepG,fes,fimA,fimB,fimC,fimD,fimF,fimG,fimH,fimI,fimK,galF,glf,gnd,hcp/tssD,icmF/tssM,impA/tssA,iroE,mrkA,mrkB,mrkC,mrkD,mrkF,mrkH,mrkI,mrkJ,rcsA,rcsB,sciN/tssJ,tli1,tssF,tssG,ugd,vasE/tssK,vgrG/tssI,vipB/tssC,wbbN,wbbO,wzi,wzm,wzt,yagW/ecpD,yagX/ecpC,yagY/ecpB,yagZ/ecpA,ybdA,ykgK/ecpR
TUM14368	PRJDB6872	BFED01	34	Human	-	Japan	2014	blaCTX-M-2,blaIMP-1,blaSHV-26,fosA5,oqxA,oqxB,sul1,tet(A)	KPHS_23120,acrA,acrB,clpV/tssH,cpsACP,dotU/tssL,entA,entB,entC,entD,entE,entF,fepA,fepB,fepC,fepD,fepG,fes,fimA,fimB,fimC,fimD,fimF,fimG,fimH,fimI,fimK,galF,glf,gnd,hcp/tssD,icmF/tssM,impA/tssA,iroE,mrkA,mrkB,mrkC,mrkD,mrkF,mrkH,mrkI,mrkJ,rcsA,rcsB,sciN/tssJ,tli1,tssF,tssG,ugd,vasE/tssK,vgrG/tssI,vipA/tssB,vipB/tssC,wbbN,wbbO,wzi,wzm,wzt,yagW/ecpD,yagX/ecpC,yagY/ecpB,yagZ/ecpA,ybdA
TUM14369	PRJDB6872	BFEE01	34	Human	-	Japan	2014	blaCTX-M-2,blaIMP-1,blaSHV-26,fosA5,oqxA,oqxB,sul1,tet(A)	KPHS_23120,acrA,acrB,clpV/tssH,cpsACP,dotU/tssL,entA,entB,entC,entD,entE,entF,fepA,fepB,fepC,fepD,fepG,fes,fimA,fimB,fimC,fimD,fimE,fimF,fimG,fimH,fimI,fimK,galF,glf,gnd,hcp/tssD,icmF/tssM,impA/tssA,iroE,mrkA,mrkB,mrkC,mrkD,mrkF,mrkH,mrkI,mrkJ,rcsA,rcsB,sciN/tssJ,tli1,tssF,tssG,ugd,vasE/tssK,vgrG/tssI,vipA/tssB,vipB/tssC,wbbN,wbbO,wzi,wzm,wzt,yagW/ecpD,yagX/ecpC,yagY/ecpB,yagZ/ecpA,ybdA,ykgK/ecpR
TUM14372	PRJDB6872	BFEH01	34	Human	-	Japan	2014	blaCTX-M-2,blaIMP-1,blaSHV-26,fosA5,oqxA,oqxB,sul1,tet(A)	KPHS_23120,acrA,acrB,clpV/tssH,cpsACP,dotU/tssL,entA,entB,entC,entD,entE,entF,fepA,fepB,fepC,fepD,fepG,fes,fimA,fimB,fimC,fimD,fimE,fimF,fimG,fimH,fimI,fimK,galF,glf,gnd,hcp/tssD,icmF/tssM,impA/tssA,iroE,mrkA,mrkB,mrkC,mrkD,mrkF,mrkH,mrkI,mrkJ,rcsA,rcsB,sciN/tssJ,tli1,tssF,tssG,ugd,vasE/tssK,vgrG/tssI,vipA/tssB,vipB/tssC,wbbM,wbbN,wbbO,wzi,wzm,wzt,yagW/ecpD,yagX/ecpC,yagY/ecpB,yagZ/ecpA,ybdA,ykgK…
TUM14373	PRJDB6872	BFEI01	34	Human	-	Japan	2014	blaCTX-M-2,blaIMP-1,blaSHV-26,fosA5,oqxA,oqxB,sul1,tet(A)	KPHS_23120,acrA,acrB,clpV/tssH,cpsACP,dotU/tssL,entA,entB,entC,entD,entE,entF,fepA,fepB,fepC,fepD,fepG,fes,fimA,fimB,fimC,fimD,fimE,fimF,fimG,fimH,fimI,fimK,galF,glf,gnd,hcp/tssD,icmF/tssM,impA/tssA,iroE,mrkA,mrkB,mrkC,mrkD,mrkF,mrkH,mrkI,mrkJ,rcsA,rcsB,sciN/tssJ,tli1,tssF,tssG,ugd,vasE/tssK,vgrG/tssI,vipA/tssB,vipB/tssC,wbbM,wbbN,wbbO,wzi,wzm,wzt,yagW/ecpD,yagX/ecpC,yagY/ecpB,yagZ/ecpA,ybdA,ykgK…
TUM14375	PRJDB6872	BFEJ01	34	Human	-	Japan	2014	blaCTX-M-2,blaIMP-1,blaSHV-26,fosA5,oqxA,oqxB,sul1,tet(A)	KPHS_23120,acrA,acrB,clpV/tssH,cpsACP,dotU/tssL,entA,entB,entC,entD,entE,entF,fepA,fepB,fepC,fepD,fepG,fes,fimA,fimB,fimC,fimD,fimE,fimF,fimG,fimH,fimI,fimK,galF,glf,gnd,hcp/tssD,icmF/tssM,impA/tssA,iroE,mrkA,mrkB,mrkC,mrkD,mrkF,mrkH,mrkI,rcsA,rcsB,sciN/tssJ,tli1,tssF,tssG,ugd,vasE/tssK,vgrG/tssI,vipA/tssB,vipB/tssC,wbbN,wbbO,wzi,wzt,yagW/ecpD,yagX/ecpC,yagY/ecpB,yagZ/ecpA,ybdA,ykgK/ecpR
TUM14376	PRJDB6872	BFEK01	34	Human	-	Japan	2014	blaCTX-M-2,blaIMP-1,blaSHV-26,fosA5,oqxA,oqxB,sul1,tet(A)	KPHS_23120,acrA,acrB,clpV/tssH,cpsACP,dotU/tssL,entA,entB,entC,entD,entE,entF,fepA,fepB,fepC,fepD,fepG,fes,fimA,fimB,fimC,fimD,fimE,fimF,fimG,fimH,fimI,fimK,galF,glf,gnd,hcp/tssD,icmF/tssM,impA/tssA,iroE,mrkA,mrkB,mrkC,mrkD,mrkF,mrkH,mrkI,mrkJ,rcsA,rcsB,sciN/tssJ,tli1,tssF,tssG,ugd,vasE/tssK,vgrG/tssI,vipA/tssB,vipB/tssC,wbbM,wbbN,wbbO,wzi,wzm,wzt,yagW/ecpD,yagX/ecpC,yagY/ecpB,yagZ/ecpA,ybdA,ykgK…
TUM14378	PRJDB6872	BFEL01	34	Human	-	Japan	2014	blaCTX-M-2,blaIMP-1,blaSHV-26,fosA5,oqxA,oqxB,sul1,tet(A)	KPHS_23120,acrA,acrB,clpV/tssH,cpsACP,dotU/tssL,entA,entB,entC,entD,entE,entF,fepA,fepB,fepC,fepD,fepG,fes,fimA,fimB,fimC,fimD,fimE,fimF,fimG,fimH,fimI,fimK,galF,glf,gnd,hcp/tssD,icmF/tssM,impA/tssA,iroE,mrkA,mrkB,mrkC,mrkD,mrkF,mrkH,mrkI,mrkJ,rcsA,rcsB,sciN/tssJ,tli1,tssF,tssG,ugd,vasE/tssK,vgrG/tssI,vipA/tssB,vipB/tssC,wbbM,wbbN,wbbO,wzi,wzm,wzt,yagW/ecpD,yagX/ecpC,yagY/ecpB,yagZ/ecpA,ybdA,ykgK…
TUM14379	PRJDB6872	BFEM01	34	-	-	Japan	2014	blaCTX-M-2,blaIMP-1,blaSHV-26,fosA5,oqxA,oqxB,sul1,tet(A)	KPHS_23120,acrA,acrB,clpV/tssH,cpsACP,dotU/tssL,entA,entB,entC,entD,entE,entF,fepA,fepB,fepC,fepD,fepG,fes,fimA,fimB,fimC,fimD,fimE,fimF,fimG,fimH,fimI,fimK,galF,glf,gnd,hcp/tssD,icmF/tssM,impA/tssA,iroE,mrkA,mrkB,mrkC,mrkD,mrkF,mrkH,mrkI,mrkJ,rcsA,rcsB,sciN/tssJ,tli1,tssF,tssG,ugd,vasE/tssK,vgrG/tssI,vipA/tssB,vipB/tssC,wbbM,wbbN,wbbO,wzi,wzm,wzt,yagW/ecpD,yagX/ecpC,yagY/ecpB,yagZ/ecpA,ybdA,ykgK…
TUM14382	PRJDB6872	BFEP01	34	Human	-	Japan	2014	blaCTX-M-2,blaIMP-1,blaSHV-26,fosA5,oqxA,oqxB,sul1,tet(A)	KPHS_23120,acrA,acrB,clpV/tssH,cpsACP,dotU/tssL,entA,entB,entC,entD,entE,entF,fepA,fepB,fepC,fepD,fepG,fes,fimA,fimB,fimC,fimD,fimE,fimF,fimG,fimH,fimI,fimK,galF,glf,gnd,hcp/tssD,icmF/tssM,impA/tssA,iroE,mrkA,mrkB,mrkC,mrkD,mrkF,mrkH,mrkI,mrkJ,rcsA,rcsB,sciN/tssJ,tli1,tssF,tssG,ugd,vasE/tssK,vgrG/tssI,vipA/tssB,vipB/tssC,wbbM,wbbN,wbbO,wzi,wzm,wzt,yagW/ecpD,yagX/ecpC,yagY/ecpB,yagZ/ecpA,ybdA,ykgK…
TUM14383	PRJDB6872	BFEQ01	34	Human	-	Japan	2014	blaCTX-M-2,blaIMP-1,blaSHV-26,fosA5,oqxA,oqxB,sul1,tet(A)	KPHS_23120,acrA,acrB,clpV/tssH,cpsACP,dotU/tssL,entA,entB,entC,entD,entE,entF,fepA,fepB,fepC,fepD,fepG,fes,fimA,fimB,fimC,fimD,fimE,fimF,fimG,fimH,fimI,fimK,galF,glf,gnd,hcp/tssD,icmF/tssM,impA/tssA,iroE,mrkA,mrkB,mrkC,mrkD,mrkF,mrkH,mrkI,mrkJ,rcsA,rcsB,sciN/tssJ,tli1,tssF,tssG,ugd,vasE/tssK,vgrG/tssI,vipA/tssB,vipB/tssC,wbbM,wbbN,wbbO,wzi,wzt,yagW/ecpD,yagX/ecpC,yagY/ecpB,yagZ/ecpA,ybdA,ykgK/ecpR
TUM14681	PRJDB6872	BFER01	34	Human	-	Japan	2014	blaCTX-M-2,blaIMP-1,blaSHV-26,fosA5,oqxA,oqxB,sul1,tet(A)	KPHS_23120,acrA,acrB,clpV/tssH,cpsACP,dotU/tssL,entA,entB,entC,entD,entE,entF,fepA,fepB,fepC,fepG,fes,fimA,fimB,fimC,fimD,fimF,fimG,fimH,fimI,fimK,galF,gnd,hcp/tssD,icmF/tssM,impA/tssA,iroE,mrkA,mrkB,mrkC,mrkD,mrkF,mrkI,mrkJ,rcsA,rcsB,sciN/tssJ,tli1,tssF,tssG,ugd,vasE/tssK,vgrG/tssI,vipA/tssB,vipB/tssC,wbbN,wzi,yagW/ecpD,yagX/ecpC,yagY/ecpB,yagZ/ecpA,ybdA
TUM14682	PRJDB6872	BFES01	34	Human	-	Japan	2014	blaCTX-M-2,blaIMP-1,blaSHV-26,fosA5,oqxA,oqxB,sul1,tet(A)	KPHS_23120,acrA,acrB,clpV/tssH,cpsACP,dotU/tssL,entA,entB,entC,entD,entE,entF,fepA,fepB,fepC,fepD,fepG,fes,fimA,fimB,fimC,fimD,fimF,fimG,fimH,fimI,fimK,galF,gnd,hcp/tssD,icmF/tssM,impA/tssA,iroE,mrkA,mrkB,mrkC,mrkD,mrkF,mrkH,mrkI,mrkJ,rcsB,sciN/tssJ,tli1,tssF,tssG,ugd,vasE/tssK,vgrG/tssI,vipA/tssB,vipB/tssC,wbbM,wbbN,wzi,wzt,yagW/ecpD,yagX/ecpC,yagY/ecpB,yagZ/ecpA,ybdA
TUM14685	PRJDB6872	BFET01	34	Human	-	Japan	2014	blaCTX-M-2,blaIMP-1,blaSHV-26,fosA5,oqxA,oqxB,sul1,tet(A)	KPHS_23120,acrA,acrB,clpV/tssH,cpsACP,dotU/tssL,entA,entB,entC,entD,entE,entF,fepA,fepB,fepC,fepD,fepG,fes,fimA,fimB,fimC,fimD,fimF,fimG,fimH,fimI,fimK,galF,glf,gnd,hcp/tssD,icmF/tssM,impA/tssA,iroE,mrkA,mrkB,mrkC,mrkD,mrkF,mrkH,mrkI,mrkJ,rcsB,sciN/tssJ,tli1,tssF,tssG,ugd,vasE/tssK,vgrG/tssI,vipB/tssC,wbbN,wzi,yagW/ecpD,yagX/ecpC,yagY/ecpB,yagZ/ecpA,ybdA
TUM14687	PRJDB6872	BFEU01	34	Human	-	Japan	2014	blaCTX-M-2,blaIMP-1,blaSHV-26,fosA5,oqxA,oqxB,sul1,tet(A)	KPHS_23120,acrA,acrB,clpV/tssH,cpsACP,dotU/tssL,entA,entB,entC,entD,entE,entF,fepA,fepB,fepC,fepD,fepG,fes,fimA,fimB,fimC,fimD,fimE,fimF,fimG,fimH,fimI,fimK,galF,glf,gnd,hcp/tssD,icmF/tssM,impA/tssA,iroE,mrkA,mrkB,mrkC,mrkD,mrkF,mrkH,mrkI,mrkJ,rcsA,rcsB,sciN/tssJ,tli1,tssF,tssG,ugd,vasE/tssK,vgrG/tssI,vipA/tssB,vipB/tssC,wbbM,wbbN,wzi,wzm,wzt,yagW/ecpD,yagX/ecpC,yagY/ecpB,yagZ/ecpA,ybdA,ykgK/ecpR
TUM14689	PRJDB6872	BFEV01	34	Human	-	Japan	2014	blaCTX-M-2,blaIMP-1,blaSHV-26,oqxA,oqxB,sul1,tet(A)	KPHS_23120,acrA,acrB,clpV/tssH,cpsACP,dotU/tssL,entA,entB,entC,entD,entE,entF,fepA,fepB,fepC,fepD,fepG,fes,fimA,fimB,fimC,fimD,fimE,fimF,fimG,fimH,fimI,fimK,galF,glf,gnd,hcp/tssD,icmF/tssM,impA/tssA,iroE,mrkA,mrkB,mrkC,mrkD,mrkF,mrkH,mrkI,mrkJ,rcsA,rcsB,sciN/tssJ,tli1,tssF,tssG,ugd,vasE/tssK,vgrG/tssI,vipA/tssB,vipB/tssC,wbbM,wbbN,wbbO,wzi,wzt,yagW/ecpD,yagX/ecpC,yagY/ecpB,yagZ/ecpA,ybdA,ykgK/ecpR
TUM14691	PRJDB6872	BFEW01	34	Human	-	Japan	2014	blaCTX-M-2,blaIMP-1,blaSHV-26,fosA5,oqxA,sul1,tet(A)	KPHS_23120,acrA,acrB,clpV/tssH,cpsACP,dotU/tssL,entA,entB,entC,entD,entE,entF,fepA,fepB,fepC,fepD,fepG,fes,fimA,fimB,fimC,fimD,fimE,fimF,fimG,fimH,fimI,fimK,galF,glf,gnd,hcp/tssD,icmF/tssM,impA/tssA,iroE,mrkA,mrkB,mrkC,mrkD,mrkF,mrkH,mrkI,mrkJ,rcsA,rcsB,sciN/tssJ,tli1,tssF,tssG,ugd,vasE/tssK,vgrG/tssI,vipB/tssC,wbbN,wzi,wzt,yagW/ecpD,yagX/ecpC,yagY/ecpB,yagZ/ecpA,ybdA,ykgK/ecpR
TUM14695	PRJDB6872	BFEZ01	34	Human	-	Japan	2014	blaCTX-M-2,blaIMP-1,blaSHV-26,fosA5,oqxA,oqxB,sul1,tet(A)	KPHS_23120,acrA,acrB,clpV/tssH,cpsACP,dotU/tssL,entA,entB,entC,entD,entE,entF,fepA,fepB,fepC,fepD,fepG,fes,fimA,fimB,fimC,fimE,fimG,fimH,fimI,galF,glf,gnd,hcp/tssD,icmF/tssM,impA/tssA,iroE,mrkA,mrkB,mrkC,mrkD,mrkF,mrkH,mrkI,mrkJ,rcsA,rcsB,sciN/tssJ,tli1,tssF,tssG,ugd,vasE/tssK,vgrG/tssI,vipA/tssB,vipB/tssC,wbbM,wbbN,wbbO,wzi,wzm,wzt,yagW/ecpD,yagX/ecpC,yagY/ecpB,yagZ/ecpA,ybdA,ykgK/ecpR
TUM14696	PRJDB6872	BFFA01	34	Human	-	Japan	2014	blaCTX-M-2,blaIMP-1,blaSHV-26,fosA5,oqxA,oqxB,sul1,tet(A)	KPHS_23120,acrA,acrB,clpV/tssH,cpsACP,dotU/tssL,entA,entB,entC,entD,entE,entF,fepA,fepB,fepC,fepD,fepG,fes,fimA,fimB,fimC,fimD,fimE,fimF,fimG,fimH,fimI,fimK,galF,glf,gnd,hcp/tssD,icmF/tssM,impA/tssA,iroE,mrkA,mrkB,mrkC,mrkD,mrkF,mrkH,mrkI,mrkJ,rcsA,rcsB,sciN/tssJ,tli1,tssF,tssG,ugd,vasE/tssK,vgrG/tssI,vipA/tssB,vipB/tssC,wbbM,wbbN,wbbO,wzi,wzm,wzt,yagW/ecpD,yagX/ecpC,yagY/ecpB,yagZ/ecpA,ybdA,ykgK…
TUM14698	PRJDB6872	BFFB01	34	Human	-	Japan	2014	blaCTX-M-2,blaIMP-1,blaSHV-26,fosA5,oqxA,oqxB,sul1,tet(A)	KPHS_23120,acrA,acrB,clpV/tssH,cpsACP,dotU/tssL,entA,entB,entC,entD,entE,entF,fepA,fepB,fepC,fepD,fepG,fes,fimA,fimB,fimC,fimD,fimE,fimF,fimG,fimH,fimI,fimK,galF,glf,gnd,hcp/tssD,icmF/tssM,impA/tssA,iroE,mrkA,mrkB,mrkC,mrkF,mrkH,mrkI,mrkJ,rcsA,rcsB,sciN/tssJ,tli1,tssF,tssG,ugd,vasE/tssK,vgrG/tssI,vipA/tssB,vipB/tssC,wbbN,wzi,wzt,yagW/ecpD,yagX/ecpC,yagY/ecpB,yagZ/ecpA,ybdA,ykgK/ecpR
TUM14699	PRJDB6872	BFFC01	34	Human	-	Japan	2014	blaCTX-M-2,blaIMP-1,blaSHV-26,fosA5,oqxA,oqxB,sul1,tet(A)	KPHS_23120,acrA,acrB,clpV/tssH,cpsACP,dotU/tssL,entA,entB,entC,entD,entE,entF,fepA,fepB,fepC,fepD,fepG,fes,fimA,fimB,fimC,fimD,fimE,fimF,fimG,fimH,fimI,fimK,galF,glf,gnd,hcp/tssD,icmF/tssM,impA/tssA,iroE,mrkA,mrkB,mrkC,mrkD,mrkF,mrkH,mrkI,mrkJ,rcsA,rcsB,sciN/tssJ,tli1,tssF,tssG,ugd,vasE/tssK,vgrG/tssI,vipA/tssB,vipB/tssC,wbbM,wbbN,wbbO,wzi,wzm,wzt,yagW/ecpD,yagX/ecpC,yagY/ecpB,yagZ/ecpA,ybdA,ykgK…
TUM14700	PRJDB6872	BFFD01	34	Human	-	Japan	2014	blaCTX-M-2,blaIMP-1,blaSHV-26,fosA5,oqxA,oqxB,sul1,tet(A)	KPHS_23120,acrA,acrB,clpV/tssH,cpsACP,dotU/tssL,entA,entB,entC,entD,entE,entF,fepA,fepB,fepC,fepD,fepG,fes,fimA,fimB,fimC,fimD,fimE,fimF,fimG,fimH,fimI,fimK,galF,glf,gnd,hcp/tssD,icmF/tssM,impA/tssA,iroE,mrkA,mrkB,mrkD,mrkF,mrkH,mrkI,mrkJ,rcsA,rcsB,sciN/tssJ,tli1,tssF,tssG,ugd,vasE/tssK,vgrG/tssI,vipA/tssB,vipB/tssC,wbbM,wbbN,wbbO,wzi,wzm,wzt,yagW/ecpD,yagX/ecpC,yagY/ecpB,yagZ/ecpA,ybdA,ykgK/ecpR
TUM14701	PRJDB6872	BFFE01	34	Human	-	Japan	2014	blaCTX-M-2,blaIMP-1,blaSHV-26,fosA5,oqxA,oqxB,sul1,tet(A)	KPHS_23120,acrA,acrB,clpV/tssH,cpsACP,dotU/tssL,entA,entB,entC,entD,entE,entF,fepA,fepB,fepC,fepD,fepG,fes,fimA,fimB,fimC,fimD,fimE,fimF,fimG,fimH,fimI,fimK,galF,glf,gnd,hcp/tssD,icmF/tssM,impA/tssA,iroE,mrkA,mrkB,mrkD,mrkF,mrkH,mrkI,mrkJ,rcsA,rcsB,sciN/tssJ,tli1,tssF,tssG,ugd,vasE/tssK,vgrG/tssI,vipA/tssB,vipB/tssC,wbbM,wbbN,wbbO,wzi,wzm,wzt,yagW/ecpD,yagX/ecpC,yagY/ecpB,yagZ/ecpA,ybdA,ykgK/ecpR
TUM14758	PRJDB6872	BFFF01	34	Human	-	Japan	2014	blaCTX-M-2,blaIMP-1,blaSHV-26,fosA5,oqxA,oqxB,sul1,tet(A)	KPHS_23120,acrA,acrB,clpV/tssH,cpsACP,dotU/tssL,entA,entB,entC,entD,entE,entF,fepA,fepB,fepC,fepD,fepG,fes,fimA,fimB,fimC,fimD,fimE,fimF,fimG,fimH,fimI,fimK,galF,glf,gnd,hcp/tssD,icmF/tssM,impA/tssA,iroE,mrkA,mrkB,mrkC,mrkD,mrkF,mrkH,mrkI,mrkJ,rcsB,sciN/tssJ,tli1,tssF,tssG,ugd,vasE/tssK,vgrG/tssI,vipA/tssB,vipB/tssC,wbbN,wzi,wzm,wzt,yagW/ecpD,yagX/ecpC,yagY/ecpB,yagZ/ecpA,ybdA
TUM14769	PRJDB6872	BFFG01	34	Human	-	Japan	2014	blaCTX-M-2,blaIMP-1,blaSHV-26,fosA5,oqxA,oqxB,sul1,tet(A)	KPHS_23120,acrA,acrB,clpV/tssH,cpsACP,dotU/tssL,entA,entB,entC,entD,entE,entF,fepA,fepB,fepC,fepD,fepG,fes,fimA,fimB,fimC,fimD,fimF,fimG,fimH,fimI,fimK,galF,glf,gnd,hcp/tssD,icmF/tssM,impA/tssA,iroE,mrkA,mrkB,mrkC,mrkD,mrkF,mrkH,mrkI,mrkJ,rcsA,rcsB,sciN/tssJ,tli1,tssF,tssG,ugd,vasE/tssK,vgrG/tssI,vipA/tssB,vipB/tssC,wbbN,wbbO,wzi,wzt,yagW/ecpD,yagX/ecpC,yagY/ecpB,yagZ/ecpA,ybdA,ykgK/ecpR
TUM14770	PRJDB6872	BFFH01	34	Human	-	Japan	2014	blaCTX-M-2,blaIMP-1,blaSHV-26,fosA5,oqxA,oqxB,sul1,tet(A)	KPHS_23120,acrA,acrB,clpV/tssH,cpsACP,dotU/tssL,entA,entB,entC,entD,entE,fepA,fepB,fepD,fes,fimA,fimB,fimC,fimD,fimE,fimF,fimG,fimH,fimI,fimK,galF,glf,gnd,hcp/tssD,icmF/tssM,impA/tssA,iroE,mrkA,mrkB,mrkC,mrkD,mrkF,mrkH,mrkI,mrkJ,rcsA,rcsB,sciN/tssJ,tli1,tssF,tssG,ugd,vasE/tssK,vgrG/tssI,vipA/tssB,vipB/tssC,wbbN,wzi,wzt,yagW/ecpD,yagX/ecpC,yagY/ecpB,yagZ/ecpA,ykgK/ecpR
TUM14774	PRJDB6872	BFFI01	34	-	-	Japan	2014	blaCTX-M-2,blaIMP-1,blaSHV-26,fosA5,oqxA,oqxB,sul1,tet(A)	KPHS_23120,acrA,acrB,clpV/tssH,cpsACP,dotU/tssL,entA,entB,entC,entD,entE,entF,fepA,fepB,fepC,fepD,fepG,fes,fimA,fimB,fimC,fimD,fimE,fimF,fimG,fimH,fimI,fimK,galF,glf,gnd,hcp/tssD,icmF/tssM,impA/tssA,iroE,mrkA,mrkB,mrkC,mrkD,mrkH,mrkI,mrkJ,rcsA,rcsB,sciN/tssJ,tli1,tssF,tssG,ugd,vasE/tssK,vgrG/tssI,vipA/tssB,vipB/tssC,wbbN,wbbO,wzi,wzm,wzt,yagW/ecpD,yagX/ecpC,yagY/ecpB,yagZ/ecpA,ybdA,ykgK/ecpR
TUM14776	PRJDB6872	BFFJ01	34	-	-	Japan	2014	blaCTX-M-2,blaIMP-1,blaSHV-26,fosA5,oqxA,oqxB,sul1,tet(A)	KPHS_23120,acrA,acrB,clpV/tssH,cpsACP,dotU/tssL,entA,entB,entC,entD,entE,entF,fepA,fepB,fepC,fepD,fepG,fes,fimA,fimB,fimC,fimD,fimE,fimF,fimG,fimH,fimI,fimK,galF,glf,gnd,hcp/tssD,icmF/tssM,impA/tssA,iroE,mrkA,mrkB,mrkD,mrkF,mrkH,mrkI,mrkJ,rcsA,rcsB,sciN/tssJ,tli1,tssF,tssG,ugd,vasE/tssK,vgrG/tssI,vipA/tssB,vipB/tssC,wbbM,wbbN,wbbO,wzi,wzm,wzt,yagW/ecpD,yagX/ecpC,yagY/ecpB,yagZ/ecpA,ybdA,ykgK/ecpR
TUM14777	PRJDB6872	BFFK01	34	-	-	Japan	2014	blaCTX-M-2,blaIMP-1,blaSHV-26,fosA5,oqxA,oqxB,sul1,tet(A)	KPHS_23120,acrA,acrB,clpV/tssH,cpsACP,dotU/tssL,entA,entB,entC,entD,entE,entF,fepA,fepB,fepC,fepD,fepG,fes,fimA,fimB,fimC,fimD,fimE,fimF,fimG,fimH,fimI,fimK,galF,glf,gnd,hcp/tssD,icmF/tssM,impA/tssA,iroE,mrkA,mrkB,mrkC,mrkD,mrkF,mrkH,mrkI,mrkJ,rcsA,rcsB,sciN/tssJ,tli1,tssF,tssG,ugd,vasE/tssK,vgrG/tssI,vipA/tssB,vipB/tssC,wbbM,wbbN,wbbO,wzi,wzm,wzt,yagW/ecpD,yagX/ecpC,yagY/ecpB,yagZ/ecpA,ybdA,ykgK…
TUM14778	PRJDB6872	BFFL01	34	-	-	Japan	2014	blaCTX-M-2,blaIMP-1,blaSHV-26,fosA5,oqxA,oqxB,sul1,tet(A)	KPHS_23120,acrA,acrB,clpV/tssH,cpsACP,dotU/tssL,entA,entB,entC,entD,entE,entF,fepA,fepB,fepC,fepD,fepG,fes,fimA,fimB,fimC,fimD,fimF,fimG,fimH,fimI,fimK,galF,glf,gnd,hcp/tssD,icmF/tssM,impA/tssA,iroE,mrkA,mrkB,mrkC,mrkD,mrkF,mrkH,mrkI,mrkJ,rcsA,rcsB,sciN/tssJ,tli1,tssF,tssG,ugd,vasE/tssK,vgrG/tssI,vipA/tssB,vipB/tssC,wbbM,wbbN,wbbO,wzi,wzm,wzt,yagW/ecpD,yagX/ecpC,yagY/ecpB,yagZ/ecpA,ybdA,ykgK/ecpR
EuSCAPE_FR022	PRJEB10018	UKHQ01	34	Human	Blood	France	2014	blaDHA-1,blaSHV-26,fosA5,oqxA,oqxB,qnrB4,sul1	KPHS_23120,acrA,acrB,clpV/tssH,cpsACP,dotU/tssL,entA,entB,entC,entD,entE,entF,fepA,fepB,fepC,fepD,fepG,fes,fimA,fimB,fimC,fimD,fimE,fimF,fimG,fimH,fimI,fimK,galF,glf,gnd,hcp/tssD,icmF/tssM,impA/tssA,iroE,kfoC,manB,manC,mrkA,mrkB,mrkC,mrkD,mrkF,mrkH,mrkI,mrkJ,rcsA,rcsB,sciN/tssJ,tli1,tssF,tssG,vasE/tssK,vgrG/tssI,vipA/tssB,vipB/tssC,wbbM,wbbN,wbbO,wzi,wzm,wzt,yagW/ecpD,yagX/ecpC,yagY/ecpB,yagZ/ecp…
HZW25	PRJNA421241	CP025211	34	Human	blie	China	2016	blaSHV-26,fosA,oqxA,oqxB	acrA,acrB,cpsACP,entA,entB,entC,entE,entF,fepA,fepB,fepC,fepD,fepG,fes,fimA,fimB,fimC,fimD,fimE,fimF,fimG,fimH,fimI,fimK,galF,glf,gnd,iroE,kfoC,manB,manC,mrkA,mrkB,mrkC,mrkD,mrkF,mrkH,mrkI,mrkJ,rcsA,rcsB,ugd,wbbN,wbbO,wzi,wzt,yagW/ecpD,yagX/ecpC,yagY/ecpB,yagZ/ecpA,ybdA,ykgK/ecpR
XPY193	PRJNA412559	PCFT01	34	Human	blood	China	2016	aac(3)-IId,armA,blaIMP-4,blaSHV-26,catA2,fosA5,mph(E),msr(E),oqxA,oqxB,sul1	KPHS_23120,acrA,acrB,clpV/tssH,cpsACP,dotU/tssL,entA,entB,entC,entE,entF,fepA,fepB,fepC,fepD,fepG,fes,fimA,fimB,fimC,fimD,fimE,fimF,fimG,fimH,fimI,fimK,galF,glf,gnd,hcp/tssD,icmF/tssM,impA/tssA,iroE,kfoC,manB,manC,mrkA,mrkB,mrkC,mrkD,mrkF,mrkH,mrkI,mrkJ,rcsA,rcsB,sciN/tssJ,tli1,tssF,tssG,ugd,vasE/tssK,vgrG/tssI,vipA/tssB,vipB/tssC,wbbM,wbbN,wbbO,wzi,wzm,wzt,yagW/ecpD,yagX/ecpC,yagY/ecpB,yagZ/ecpA…
AR_0039	PRJNA292904	MPCG01	34	-	-	-	2016	ARR-2,aac(3)-IId,aac(6')-Ib-cr,aadA1,aph(3'')-Ib,aph(6)-Id,blaCTX-M-15,blaSHV-26,catA1,dfrA14,ere(A),fosA5,sul1,sul2	acrA,acrB,cpsACP,entA,entB,entC,entE,entF,fepA,fepB,fepC,fepD,fepG,fes,fimA,fimB,fimC,fimD,fimE,fimF,fimG,fimH,fimI,galF,glf,gnd,hcp/tssD,iroE,kfoC,manB,manC,mrkA,mrkB,mrkC,mrkD,mrkF,mrkH,mrkI,mrkJ,rcsA,rcsB,ugd,vipA/tssB,vipB/tssC,wbbM,wbbN,wbbO,wzi,wzm,wzt,yagW/ecpD,yagX/ecpC,yagY/ecpB,yagZ/ecpA,ybdA,ykgK/ecpR
KLPN_M96	PRJNA496461	RDBA01	34	Human	patient fluids	USA	2017	ant(2'')-Ia,blaKPC-3,blaSHV-105,blaSHV-26,blaTEM-1B,fosA5,qnrS1	KPHS_23120,acrA,acrB,clpV/tssH,cpsACP,dotU/tssL,entA,entB,entC,entE,entF,fepA,fepB,fepC,fepD,fepG,fes,fimA,fimB,fimC,fimD,fimE,fimF,fimG,fimH,fimI,fimK,galF,glf,gnd,hcp/tssD,icmF/tssM,impA/tssA,iroE,kfoC,manB,manC,mrkA,mrkB,mrkC,mrkD,mrkF,mrkH,mrkI,mrkJ,rcsA,rcsB,sciN/tssJ,tli1,tssF,tssG,ugd,vasE/tssK,vgrG/tssI,vipA/tssB,vipB/tssC,wbbM,wbbN,wbbO,wzi,wzm,wzt,yagW/ecpD,yagX/ecpC,yagY/ecpB,yagZ/ecpA…
UBA2073	PRJNA348753	DCZX00000000	34	-	metal	USA	2017	blaSHV-26,fosA5,oqxA,oqxB	acrA,acrB,cpsACP,entA,entB,entC,entD,entE,entF,fepA,fepB,fepC,fepD,fepG,fes,fimK,galF,gnd,iroE,manB,manC,mrkA,mrkB,mrkC,mrkD,mrkF,mrkH,mrkI,rcsA,rcsB,ugd,wzi,yagW/ecpD,yagX/ecpC,yagY/ecpB,yagZ/ecpA,ybdA,ykgK/ecpR
NCTC11687	PRJEB6403	CABDVK01	34	-	-	-	2017	blaSHV-180,fosA5	KPHS_23120,acrA,acrB,clpV/tssH,cpsACP,dotU/tssL,entA,entB,entC,entE,entF,fepA,fepB,fepC,fepD,fepG,fes,fimA,fimB,fimC,fimD,fimE,fimF,fimG,fimH,fimI,fimK,galF,gnd,hcp/tssD,icmF/tssM,impA/tssA,iroE,manB,manC,mrkA,mrkB,mrkC,mrkD,mrkF,mrkH,mrkI,mrkJ,rcsA,rcsB,sciN/tssJ,tli1,tssF,tssG,ugd,vasE/tssK,vgrG/tssI,vipA/tssB,vipB/tssC,wzi,yagW/ecpD,yagX/ecpC,yagY/ecpB,yagZ/ecpA,ybdA,ykgK/ecpR
N015_H_10	PRJNA489090	QYMD01	34	Human	stool	USA	2018	blaSHV-26,fosA5	acrA,acrB,cpsACP,entA,entB,entC,entD,entE,entF,fepA,fepB,fepC,fepD,fepG,fes,galF,glf,gnd,mrkA,mrkB,mrkC,mrkD,mrkF,mrkJ,rcsA,rcsB,ugd,wbbM,wbbN,wbbO,wzi,wzm,wzt,yagW/ecpD,yagX/ecpC,yagY/ecpB,yagZ/ecpA,ybdA,ykgK/ecpR
T0181B_I_13	PRJNA489090	QYOP01	34	Human	stool	USA	2018	blaSHV-26,fosA5,oqxA,oqxB	KPHS_23120,acrA,acrB,clpV/tssH,cpsACP,dotU/tssL,entA,entB,entC,entD,entE,entF,fepA,fepB,fepC,fepD,fepG,fes,fimA,fimB,fimC,fimD,fimE,fimF,fimG,fimH,fimI,fimK,galF,glf,gnd,hcp/tssD,icmF/tssM,impA/tssA,iroE,mrkB,mrkC,mrkF,mrkH,mrkI,rcsA,rcsB,sciN/tssJ,tli1,tssF,tssG,ugd,vasE/tssK,vgrG/tssI,vipA/tssB,vipB/tssC,wbbM,wbbN,wbbO,wza,wzi,wzm,wzt,yagW/ecpD,yagX/ecpC,yagY/ecpB,yagZ/ecpA,ybdA,ykgK/ecpR
T0181B_I_21	PRJNA489090	QYOR01	34	Human	stool	USA	2018	blaSHV-26,fosA5,oqxA,oqxB	KPHS_23120,acrA,acrB,clpV/tssH,cpsACP,dotU/tssL,entA,entB,entC,entE,entF,fepA,fepB,fepC,fepD,fepG,fes,fimA,fimB,fimC,fimD,fimE,fimF,fimG,fimH,fimI,fimK,galF,glf,gnd,hcp/tssD,icmF/tssM,impA/tssA,iroE,manB,manC,mrkA,mrkB,mrkD,mrkF,mrkH,mrkI,mrkJ,rcsA,rcsB,sciN/tssJ,tli1,tssF,tssG,ugd,vasE/tssK,vgrG/tssI,vipA/tssB,vipB/tssC,wbbM,wbbN,wbbO,wzi,wzm,wzt,yagW/ecpD,yagX/ecpC,yagY/ecpB,yagZ/ecpA,ybdA,ykgK…
AR_0140	PRJNA292902	CP029722	34	-	-	-	2018	aac(3)-IId,blaCTX-M-15,blaSHV-26,sul1	acrA,acrB,cpsACP,entA,entB,entC,entE,entF,fepA,fepB,fepC,fepD,fepG,fes,fimA,fimB,fimC,fimD,fimE,fimF,fimG,fimH,fimI,galF,glf,gnd,hcp/tssD,iroE,kfoC,manB,manC,mrkA,mrkB,mrkC,mrkD,mrkF,mrkH,mrkI,mrkJ,rcsA,rcsB,ugd,vipA/tssB,vipB/tssC,wbbM,wbbN,wbbO,wzi,wzm,wzt,yagW/ecpD,yagX/ecpC,yagY/ecpB,yagZ/ecpA,ybdA,ykgK/ecpR
AR_0141	PRJNA292902	CP028953	34	-	-	-	2018	aac(3)-IId,blaCTX-M-15,blaSHV-26,sul1	acrA,acrB,cpsACP,entA,entB,entC,entE,entF,fepA,fepB,fepC,fepD,fepG,fes,fimA,fimB,fimC,fimD,fimE,fimF,fimG,fimH,fimI,galF,glf,gnd,hcp/tssD,iroE,kfoC,manB,manC,mrkA,mrkB,mrkC,mrkD,mrkF,mrkH,mrkI,mrkJ,rcsA,rcsB,ugd,vipA/tssB,vipB/tssC,wbbM,wbbN,wbbO,wzi,wzm,wzt,yagW/ecpD,yagX/ecpC,yagY/ecpB,yagZ/ecpA,ybdA,ykgK/ecpR
AR_0142	PRJNA292902	CP028990	34	-	-	-	2018	aac(3)-IId,blaCTX-M-15,blaSHV-26,sul1	acrA,acrB,cpsACP,entA,entB,entC,entE,entF,fepA,fepB,fepC,fepD,fepG,fes,fimA,fimB,fimC,fimD,fimE,fimF,fimG,fimH,fimI,galF,glf,gnd,hcp/tssD,iroE,kfoC,manB,manC,mrkA,mrkB,mrkC,mrkD,mrkF,mrkH,mrkI,mrkJ,rcsA,rcsB,ugd,vipA/tssB,vipB/tssC,wbbM,wbbN,wbbO,wzi,wzm,wzt,yagW/ecpD,yagX/ecpC,yagY/ecpB,yagZ/ecpA,ybdA,ykgK/ecpR
EuSCAPE_HR041	PRJEB10018	UJLP01000000	34	-	-	Croatia	2018	blaCMY-2,blaSHV-180,fosA5,oqxA,oqxB	KPHS_23120,acrA,acrB,clpV/tssH,cpsACP,dotU/tssL,entA,entB,entC,entE,entF,fepA,fepB,fepC,fepD,fepG,fes,fimA,fimB,fimC,fimD,fimE,fimF,fimG,fimH,fimI,fimK,galF,gnd,hcp/tssD,icmF/tssM,impA/tssA,iroE,iucA,iucD,iutA,manB,manC,mrkA,mrkB,mrkC,mrkD,mrkF,mrkH,mrkI,mrkJ,rcsA,rcsB,sciN/tssJ,tli1,tssF,tssG,ugd,vasE/tssK,vgrG/tssI,vipA/tssB,vipB/tssC,wzi,yagW/ecpD,yagX/ecpC,yagY/ecpB,yagZ/ecpA,ybdA,ykgK/ecpR
5012STDY7312590	PRJEB31361	CAAGVX01	34	-	-	-	2019	blaSHV-26,fosA5,oqxA,oqxB	KPHS_23120,acrA,acrB,clpV/tssH,cpsACP,dotU/tssL,entA,entB,entC,entE,entF,fepA,fepB,fepC,fepD,fepG,fes,fimA,fimB,fimC,fimD,fimE,fimF,fimG,fimH,fimI,fimK,galF,gnd,hcp/tssD,icmF/tssM,impA/tssA,iroE,mrkA,mrkB,mrkD,mrkF,mrkH,mrkI,mrkJ,rcsA,rcsB,sciN/tssJ,tli1,tssF,tssG,ugd,vasE/tssK,vgrG/tssI,vipA/tssB,vipB/tssC,wbbM,wbbN,wbbO,wzi,wzm,wzt,yagW/ecpD,yagX/ecpC,yagY/ecpB,yagZ/ecpA,ybdA,ykgK/ecpR
5012STDY7312609	PRJEB31361	CAAGWZ01	34	-	-	-	2019	blaSHV-26,fosA5	acrA,acrB,cpsACP,entA,entB,entC,entD,entE,entF,fepA,fepB,fepC,fepD,fepG,fes,galF,glf,gnd,iroE,kfoC,manB,manC,mrkA,mrkB,mrkC,mrkD,mrkF,mrkH,mrkI,mrkJ,rcsA,rcsB,ugd,wbbM,wbbN,wbbO,wzi,wzm,wzt,yagW/ecpD,yagX/ecpC,yagY/ecpB,yagZ/ecpA,ybdA,ykgK/ecpR

## Sheet: Sheet2
Antimicrobial_resistance_gene
blaSHV-26,fosA5,oqxA,oqxB
blaKPC-2,blaOXA-9,blaSHV-26,blaTEM-1A,fosA5,oqxA,oqxB
aac(3)-IId,blaCTX-M-15,blaSHV-26,sul1
ant(2'')-Ia,blaKPC-3,blaSHV-105,blaSHV-26,blaTEM-1B,fosA5,qnrS1
blaSHV-26,fosA5
blaSHV-26,fosA5
blaSHV-26,fosA5,oqxA,oqxB
blaSHV-26,fosA5,oqxA,oqxB
blaSHV-26,fosA5,oqxA,oqxB
blaSHV-26,fosA5,oqxA,oqxB
blaSHV-26,fosA5,oqxA,oqxB
aac(6')-Ib,aadA1,blaOXA-9,blaSHV-12,blaTEM-1A,cmlA1,dfrA5,ere(A),fosA5,oqxA,oqxB,qnrA1,sul1
blaSHV-26,fosA5,oqxA,oqxB
blaCTX-M-2,blaIMP-1,blaSHV-26,fosA5,oqxA,oqxB,sul1,tet(A)
blaCTX-M-2,blaIMP-1,blaSHV-26,fosA5,oqxA,oqxB,sul1,tet(A)
blaCTX-M-2,blaIMP-1,blaSHV-26,fosA5,oqxA,oqxB,sul1,tet(A)
blaCTX-M-2,blaIMP-1,blaSHV-26,fosA5,oqxA,oqxB,sul1,tet(A)
blaCTX-M-2,blaIMP-1,blaSHV-26,fosA5,oqxA,oqxB,sul1,tet(A)
blaCTX-M-2,blaIMP-1,blaSHV-26,fosA5,oqxA,oqxB,sul1,tet(A)
blaCTX-M-2,blaIMP-1,blaSHV-26,fosA5,oqxA,oqxB,sul1,tet(A)
blaCTX-M-2,blaIMP-1,blaSHV-26,fosA5,oqxA,oqxB,sul1,tet(A)
blaCTX-M-2,blaIMP-1,blaSHV-26,fosA5,oqxA,oqxB,sul1,tet(A)
blaCTX-M-2,blaIMP-1,blaSHV-26,fosA5,oqxA,oqxB,sul1,tet(A)
blaCTX-M-2,blaIMP-1,blaSHV-26,fosA5,oqxA,oqxB,sul1,tet(A)
blaCTX-M-2,blaIMP-1,blaSHV-26,fosA5,oqxA,oqxB,sul1,tet(A)
blaCTX-M-2,blaIMP-1,blaSHV-26,fosA5,oqxA,oqxB,sul1,tet(A)
blaCTX-M-2,blaIMP-1,blaSHV-26,fosA5,oqxA,oqxB,sul1,tet(A)
blaCTX-M-2,blaIMP-1,blaSHV-26,fosA5,oqxA,oqxB,sul1,tet(A)
blaCTX-M-2,blaIMP-1,blaSHV-26,fosA5,oqxA,oqxB,sul1,tet(A)
blaCTX-M-2,blaIMP-1,blaSHV-26,oqxA,oqxB,sul1,tet(A)
blaCTX-M-2,blaIMP-1,blaSHV-26,fosA5,oqxA,sul1,tet(A)
blaCTX-M-2,blaIMP-1,blaSHV-26,fosA5,oqxA,oqxB,sul1,tet(A)
blaCTX-M-2,blaIMP-1,blaSHV-26,fosA5,oqxA,oqxB,sul1,tet(A)
blaCTX-M-2,blaIMP-1,blaSHV-26,fosA5,oqxA,oqxB,sul1,tet(A)
blaCTX-M-2,blaIMP-1,blaSHV-26,fosA5,oqxA,oqxB,sul1,tet(A)
blaCTX-M-2,blaIMP-1,blaSHV-26,fosA5,oqxA,oqxB,sul1,tet(A)
blaCTX-M-2,blaIMP-1,blaSHV-26,fosA5,oqxA,oqxB,sul1,tet(A)
blaCTX-M-2,blaIMP-1,blaSHV-26,fosA5,oqxA,oqxB,sul1,tet(A)
blaCTX-M-2,blaIMP-1,blaSHV-26,fosA5,oqxA,oqxB,sul1,tet(A)
blaCTX-M-2,blaIMP-1,blaSHV-26,fosA5,oqxA,oqxB,sul1,tet(A)
blaCTX-M-2,blaIMP-1,blaSHV-26,fosA5,oqxA,oqxB,sul1,tet(A)
blaCTX-M-2,blaIMP-1,blaSHV-26,fosA5,oqxA,oqxB,sul1,tet(A)
blaCTX-M-2,blaIMP-1,blaSHV-26,fosA5,oqxA,oqxB,sul1,tet(A)
blaSHV-26,fosA5,oqxA,oqxB,qnrB19
blaDHA-1,blaSHV-26,fosA5,oqxA,oqxB,qnrB4,sul1
blaSHV-26,blaTEM-1B,catA1,fosA5,oqxA,oqxB,tet(D)
blaSHV-26,fosA,oqxA,oqxB
aac(3)-IId,armA,blaIMP-4,blaSHV-26,catA2,fosA5,mph(E),msr(E),oqxA,oqxB,sul1
blaSHV-26,fosA5,oqxA,oqxB
blaSHV-26,fosA5
ARR-2,aac(3)-IId,aac(6')-Ib-cr,aadA1,aph(3'')-Ib,aph(6)-Id,blaCTX-M-15,blaSHV-26,catA1,dfrA14,ere(A),fosA5,sul1,sul2
aac(3)-IId,blaCTX-M-15,blaSHV-26,sul1
aac(3)-IId,blaCTX-M-15,blaSHV-26,sul1
aac(3)-IId,blaCTX-M-15,blaSHV-26,sul1
blaCMY-2,blaSHV-180,fosA5,oqxA,oqxB
blaSHV-180,fosA5
